# Supplementary material for: Effect of Reactive Black 5 azo dye on soil processes related to C and N cycling
Source: PeerJ. 2018 May 22;6:e4802. doi: 10.7717/peerj.4802 (PMC5969049; doi:10.7717/peerj.4802)
Supplement: Supplemental Information 1 [file peerj-06-4802-s001.xlsx]

## Sheet: moisture
Treatment		Fresh soil (g)	Dry soil (g)	Moisture (g)	%age	Gravitational moisture	average	Dry soil in 1 g moist soi
DW	T1	5	4.56	0.44	8.8	0.0964912	0.106296	0.903917	9.03917
		5	4.54	0.46	9.2	0.101322
		5	4.46	0.54	10.8	0.121076
DW+litter	T2	5	4.4	0.6	12	0.136364	0.0949043	0.913322	9.13322
		5	4.69	0.31	6.2	0.0660981
		5	4.62	0.38	7.6	0.0822511
dye	T3	5	4.44	0.56	11.2	0.126126	0.108854	0.901832	9.01832
		5	4.59	0.41	8.2	0.0893246
		5	4.5	0.5	10	0.111111
dye +bacteria	T4	5	4.21	0.79	15.8	0.187648	0.168931	0.855483	8.55483
		5	4.2	0.8	16	0.190476
		5	4.43	0.57	11.4	0.128668
supernatant	T5	5	4.36	0.64	12.8	0.146789	0.172312	0.853015	8.53015
		5	4.28	0.72	14.4	0.168224
		5	4.16	0.84	16.8	0.201923
dye+litter	T6	5	4.49	0.51	10.2	0.113586	0.124607	0.889199	8.89199
		5	4.48	0.52	10.4	0.116071
		5	4.37	0.63	12.6	0.144165
dye+bacteria+litter	T7	5	4.46	0.54	10.8	0.121076	0.12969	0.885199	8.85199
		5	4.35	0.65	13	0.149425
		5	4.47	0.53	10.6	0.118568
supernatant+litter	T8	5	4.49	0.51	10.2	0.113586	0.118583	0.893988	8.93988
		5	4.45	0.55	11	0.123596
		5	4.47	0.53	10.6	0.118568
bacteria	T10	5	4.51	0.49	9.8	0.108647	0.122961	0.890503	8.90503
		5	4.48	0.52	10.4	0.116071
		5	4.37	0.63	12.6	0.144165

## Sheet: DOC
	Sample ID	Ferrous ammonium sulphate for blank (mL)	Ferrous ammonium sulphate for sample (mL)	Wt of moist soil sample (g)	Moisture content (%)	Wt of soil on oven dry basis (g)	Total volume (mL)	Volume of sample for analysis (mL)	WEOC (mg/mL)	WEOC (mg/L)	WEOC (mg C/kg soil)	Treatment	Mean	SE		Treatment	T Code	Trt w/o litter	WEOC w/o litter	Trt with litter	WEOC with litter
DW	T1	11.6	10.9	5	8.8	4.56	25	4	0.000433125	0.433125	2.41638	DW	4.07826	0.83147		DW	T1	Control	2.41638	Control	2.41638
			10.2	5	9.2	4.54	25	4	0.00086625	0.86625	4.85787	DW				DW	T1	Control	4.85787	Control	4.85787
			10.2	5	10.8	4.46	25	4	0.00086625	0.86625	4.96054	DW				DW	T1	Control	4.96054	Control	4.96054
DW+litter	T2		10	5	12	4.4	25	4	0.00099	0.99	5.76	DW+litter	6.05626	1.82191		DW+litter	T2	Dye	2.1372	Litter	5.76
			8.8	5	6.2	4.69	25	4	0.0017325	1.7325	9.34959	DW+litter				DW+litter	T2	Dye	2.39776	Litter	9.34959
			10.7	5	7.6	4.62	25	4	0.000556875	0.556875	3.0592	DW+litter				DW+litter	T2	Dye	2.10375	Litter	3.0592
dye	T3		11	5	11.2	4.44	25	4	0.00037125	0.37125	2.1372	dye	2.2129	0.092931		dye	T3	Dye + Bacteria	1.8952	Dye + Litter	2.81235
			10.9	5	8.2	4.59	25	4	0.000433125	0.433125	2.39776	dye				dye	T3	Dye + Bacteria	2.28054	Dye + Litter	5.99193
			11	5	10	4.5	25	4	0.00037125	0.37125	2.10375	dye				dye	T3	Dye + Bacteria	2.14286	Dye + Litter	2.54027
dye +bacteria	T4		11.1	5	15.8	4.21	25	4	0.000309375	0.309375	1.8952	dye +bacteria	2.1062	0.112738		dye +bacteria	T4	Supernatant	1.81935	Dye + Litter + Bacteria	3.54325
			11	5	16	4.2	25	4	0.00037125	0.37125	2.28054	dye +bacteria				dye +bacteria	T4	Supernatant	5.2056	Dye + Litter + Bacteria	2.18909
			11	5	11.4	4.43	25	4	0.00037125	0.37125	2.14286	dye +bacteria				dye +bacteria	T4	Supernatant	2.30603	Dye + Litter + Bacteria	2.47375
supernatant	T5		11.1	5	12.8	4.36	25	4	0.000309375	0.309375	1.81935	supernatant	3.11033	1.05701		supernatant	T5	Bacteria	1.74855	Supernatant + Litter	3.16389
			10.2	5	14.4	4.28	25	4	0.00086625	0.86625	5.2056	supernatant				supernatant	T5	Bacteria	3.87713	Supernatant + Litter	2.84208
			11	5	16.8	4.16	25	4	0.00037125	0.37125	2.30603	supernatant				supernatant	T5	Bacteria	2.17738	Supernatant + Litter	3.53393
dye+litter	T6		10.8	5	10.2	4.49	25	4	0.000495	0.495	2.81235	dye+litter	3.78152	1.10799		dye+litter	T6
			9.9	5	10.4	4.48	25	4	0.00105187	1.05187	5.99193	dye+litter				dye+litter	T6
			10.9	5	12.6	4.37	25	4	0.000433125	0.433125	2.54027	dye+litter				dye+litter	T6
dye+bacteria+litter	T7		10.6	5	10.8	4.46	25	4	0.00061875	0.61875	3.54325	dye+bacteria+litter	2.73536	0.412214		dye+bacteria+litter	T7
			11	5	13	4.35	25	4	0.00037125	0.37125	2.18909	dye+bacteria+litter				dye+bacteria+litter	T7
			10.9	5	10.6	4.47	25	4	0.000433125	0.433125	2.47375	dye+bacteria+litter				dye+bacteria+litter	T7
supernatant+litter	T8		10.7	5	10.2	4.49	25	4	0.000556875	0.556875	3.16389	supernatant+litter	3.17997	0.199883		supernatant+litter	T8
			10.8	5	11	4.45	25	4	0.000495	0.495	2.84208	supernatant+litter				supernatant+litter	T8
			10.6	5	10.6	4.47	25	4	0.00061875	0.61875	3.53393	supernatant+litter				supernatant+litter	T8
bacteria	T10		11.1	5	9.8	4.51	25	4	0.000309375	0.309375	1.74855	bacteria	2.60102	0.649953		bacteria	T10
			10.5	5	10.4	4.48	25	4	0.000680625	0.680625	3.87713	bacteria				bacteria	T10
			11	5	12.6	4.37	25	4	0.00037125	0.37125	2.17738	bacteria				bacteria	T10

## Sheet: nitrate
								MEAN	means treatments			corrected	NO3-N ug/g soil	dry soil in 10 g moist soil	NO3-N ug/g soil	mean	SE	NH4 w/o litter	NO3 w/o litter	Trtment w/o litter	NO3 w litter	NH4 w litter	trtment w litter
DW	T1	0.858	0.859	0.86	0.878	0.867	0.87	0.865333	0.917611	15.3384	14.4785	12.3102	0.615509	9.03917	0.680935	0.728501	0.0254197	24.3179	0.680935	Control	0.680935	24.3179	Control
		0.917	0.926	0.924	0.929	0.931	0.933	0.926667			15.4874	13.319	0.665952		0.73674			24.3076	0.73674	Control	0.73674	24.3076	Control
		0.95	0.95	0.949	0.972	0.972	0.972	0.960833			16.0494	13.881	0.694052		0.767827			24.3425	0.767827	Control	0.767827	24.3425	Control
DW+litter	T2	0.138	0.137	0.138	0.13	0.131	0.131	0.134167	0.147722	2.67462	2.45165	0.283287	0.0141643	9.13322	0.0155086	0.0277153	0.0105281	24.3836	0.669894	Dye	0.0155086	24.0345	Litter
		0.138	0.138	0.138	0.138	0.138	0.138	0.138			2.5147	0.346341	0.017317		0.0189605			24.2925	0.742699	Dye	0.0189605	24.0777	Litter
		0.171	0.171	0.171	0.171	0.171	0.171	0.171			3.05751	0.889154	0.0444577		0.0486769			24.4039	0.711388	Dye	0.0486769	24.0845	Litter
dye	T3	0.8	0.8	0.8	0.903	0.903	0.903	0.8515	0.893278	14.9382	14.251	12.0826	0.604131	9.01832	0.669894	0.707994	0.0210856	24.7331	0.70779	Dye + Bacteria	0.0279534	24.7331	Dye + Litter
		0.901	0.902	0.902	0.959	0.962	0.962	0.931333			15.5642	13.3958	0.66979		0.742699			24.6751	0.63793	Dye + Bacteria	0.0074508	24.6751	Dye + Litter
		0.844	0.845	0.846	0.948	0.949	0.95	0.897			14.9994	12.8311	0.641553		0.711388			24.7081	0.761788	Dye + Bacteria	0.0157752	24.7081	Dye + Litter
dye +bacteria	T4	0.816	0.816	0.816	0.89	0.891	0.89	0.853167	0.847667	14.1879	14.2784	12.11	0.605502	8.55483	0.70779	0.702503	0.0358523	25.7514	0.873906	Supernatant	0	24.844	dye+bacteria+litter
		0.768	0.769	0.769	0.791	0.793	0.793	0.7805			13.0831	10.9148	0.545738		0.63793			25.863	0.690072	Supernatant	0	24.8902	dye+bacteria+litter
		0.894	0.895	0.896	0.923	0.924	0.924	0.909333			15.2023	13.0339	0.651696		0.761788			25.7726	0.698428	Supernatant	0	24.8517	dye+bacteria+litter
supernatant	T5	1.001	1.001	1.001	1.045	1.046	1.046	1.02333	0.899111	15.0341	17.0775	14.9091	0.745455	8.53015	0.873906	0.754135	0.0599337	24.6475	0.624233	Bacteria	0	25.7514	supernatant+litter
		0.818	0.819	0.819	0.846	0.847	0.847	0.832667			13.9412	11.7728	0.588642		0.690072			24.6924	0.635316	Bacteria	0	25.863	supernatant+litter
		0.804	0.803	0.804	0.879	0.879	0.879	0.841333			14.0838	11.9154	0.59577		0.698428			24.6624	0.44429	Bacteria	0.03777	25.7726	supernatant+litter
dye+litter	T6	0.169	0.169	0.17	0.125	0.125	0.125	0.147167	0.135389	2.47175	2.66548	0.497122	0.0248561	8.89199	0.0279534	0.0170598	0.00595333
		0.125	0.125	0.125	0.125	0.125	0.125	0.125			2.30086	0.132505	0.00662525		0.0074508
		0.115	0.115	0.115	0.153	0.153	0.153	0.134			2.4489	0.280545	0.0140273		0.0157752
dye+bacteria+litter	T7	0.053	0.053	0.053	0.05	0.048	0.048	0.0508333	0.0675556	1.35597	1.0809	-1.08745	-0.0543727	8.85199	-0.0614243	-0.0458876	0.00860892
		0.083	0.084	0.084	0.082	0.082	0.082	0.0828333			1.60727	-0.56109	-0.0280545		-0.0316929
		0.052	0.052	0.052	0.07	0.069	0.068	0.069			1.37973	-0.788633	-0.0394317		-0.0445456
supernatant+litter	T8	0.061	0.06	0.06	0.081	0.08	0.081	0.0705	0.103278	1.94356	1.4044		0	8.93988	0	0.01259	0.01259
		0.061	0.061	0.062	0.1	0.102	0.102	0.0813333			1.5826		0		0
		0.201	0.2	0.199	0.116	0.116	0.116	0.158			2.84368	0.675319	0.0337659		0.03777
bacteria	T10	0.774	0.775	0.775	0.81	0.811	0.812	0.792833	0.731889	12.2835	13.286	11.1176	0.555881	8.90503	0.624233	0.567946	0.0619108
		0.79	0.791	0.791	0.817	0.819	0.821	0.804833			13.4834	11.315	0.565751		0.635316
		0.582	0.583	0.581	0.614	0.614	0.614	0.598			10.0812	7.91283	0.395642		0.44429
	B	0.112	0.115	0.115	0.09	0.093	0.104	0.104833	0.116944	2.16836
	B	0.154	0.156	0.158	0.118	0.125	0.127	0.139667
	B	0.114	0.113	0.113	0.102	0.099	0.097	0.106333
	S0	0.095	0.095	0.096	0.084	0.084	0.084	0.0896667	0
	S2	0.144	0.143	0.143	0.154	0.153	0.152	0.148167	2
	S4	0.115	0.115	0.115	0.102	0.102	0.103	0.108667	4
	S8	0.396	0.396	0.396	0.42	0.42	0.42	0.408	8
	S10	0.607	0.607	0.607	0.654	0.653	0.653	0.630167	10

## Sheet: ammonium
	ammonium results
		ABSORBANCE			MEAN	CONC.ugN	ugN.g/g dry soil	Dry soil in 1 g moist soil	mean	SE	S.CONCENTRATION	ABSORBANCE			MEAN
DW	T1	0.27	0.27	0.27	0.27	0.732712	24.3179	0.903917	24.3227	0.0103357	0	0.765	0.767	0.767	0.766333
		0.295	0.295	0.294	0.294667	0.732403	24.3076				5	0.635	0.635	0.635	0.635
		0.211	0.211	0.211	0.211	0.733453	24.3425				10	0.596	0.597	0.597	0.596667
DW+litter	T2	0.35	0.35	0.35	0.35	0.731709	24.0345	0.913322	24.0656	0.0156494	15	0.611	0.612	0.487	0.57
		0.245	0.245	0.246	0.245333	0.733022	24.0777
		0.228	0.229	0.229	0.228667	0.733231	24.0845
dye	T3	0.248	0.247	0.247	0.247333	0.732997	24.3836	0.901832	24.36	0.0342662
		0.466	0.465	0.466	0.465667	0.730257	24.2925
		0.198	0.199	0.199	0.198667	0.733607	24.4039
dye +bacteria	T4	0.347	0.346	0.347	0.346667	0.73175	25.661	0.855483	25.6782	0.0133146
		0.248	0.248	0.248	0.248	0.732988	25.7044
		0.328	0.328	0.328	0.328	0.731985	25.6692
supernatant	T5	0.31	0.31	0.31	0.31	0.732211	25.7514	0.853015	25.7957	0.0342332
		0.057	0.058	0.056	0.057	0.735385	25.863
		0.262	0.262	0.262	0.262	0.732813	25.7726
dye+litter	T6	0.24	0.24	0.24	0.24	0.733089	24.7331	0.889199	24.7055	0.0167945
		0.377	0.377	0.377	0.377	0.73137	24.6751
		0.299	0.299	0.299	0.299	0.732349	24.7081
dye+bacteria+litter	T7	0.242	0.242	0.242	0.242	0.733064	24.844	0.885199	24.862	0.0142983
		0.134	0.134	0.132	0.133333	0.734427	24.8902
		0.224	0.224	0.224	0.224	0.73329	24.8517
supernatant+litter	T8	0.109	0.109	0.109	0.109	0.734732	24.6558	0.893988	24.5995	0.0513089
		0.133	0.133	0.133	0.133	0.734431	24.6457
		0.486	0.486	0.486	0.486	0.730002	24.497
bacteria	T10	0.357	0.357	0.357	0.357	0.731621	24.6475	0.890503	24.6674	0.0132156
		0.251	0.251	0.25	0.250667	0.732955	24.6924
		0.321	0.322	0.322	0.321667	0.732064	24.6624
blank		0.127	0.127	0.128	0.126	0.734519
		0.125	0.124	0.124
		0.126	0.126	0.126

## Sheet: MBC
			non fumigated														fumigated
	Sample ID	Ferrous ammonium sulphate for blank (mL)	Ferrous ammonium sulphate for sample (mL)	Wt of moist soil sample (g)	Moisture content (%)	Wt of soil on oven dry basis (g)	Total volume (mL)	Volume of sample for analysis (mL)	WEOC (mg/mL)	WEOC (mg/L)	WEOC (mg C/kg soil)	mean	SE			Sample ID	Ferrous ammonium sulphate for sample (mL)		Wt of moist soil sample (g)	Moisture content (%)	Wt of soil on oven dry basis (g)	Total volume (mL)	Volume of sample for analysis (mL)	WEOC (mg/mL)	WEOC (mg/L)	WEOC (mg C/kg soil)	mean	SE
DW	T1	24.7	20.1	5	8.8	4.56	25	4	0.00284625	2.84625	15.8791	6.34622			DW	T1	20	160	5	8.8	4.56	25	4	-0.012375	-12.375	-69.0395	-65.3038
			24.3	5	9.2	4.54	25	4	0.0002475	0.2475	1.38796						19	152	5	9.2	4.54	25	4	-0.0117563	-11.7563	-65.9282
			24.2	5	10.8	4.46	25	4	0.000309375	0.309375	1.77162						17.2	137.6	5	10.8	4.46	25	4	-0.0106425	-10.6425	-60.9438
DW+litter	T2		23.5	5	12	4.4	25	4	0.0007425	0.7425	4.32	4.35991			DW+litter	T2	16.6	132.8	5	12	4.4	25	4	-0.0102713	-10.2713	-59.76	-61.2319
			23.4	5	6.2	4.69	25	4	0.000804375	0.804375	4.34088						19.2	153.6	5	6.2	4.69	25	4	-0.01188	-11.88	-64.1115
			23.4	5	7.6	4.62	25	4	0.000804375	0.804375	4.41884						17.6	140.8	5	7.6	4.62	25	4	-0.01089	-10.89	-59.8243
dye	T3		23.6	5	11.2	4.44	25	4	0.000680625	0.680625	3.91819	8.03898			dye	T3	11.3	90.4	5	11.2	4.44	25	4	-0.00699187	-6.99187	-40.2505	-32.5368
			23	5	8.2	4.59	25	4	0.00105187	1.05187	5.82312						6.1	48.8	5	8.2	4.59	25	4	-0.00377437	-3.77438	-20.8947
			20.6	5	10	4.5	25	4	0.00253687	2.53687	14.3756						10.4	83.2	5	10	4.5	25	4	-0.006435	-6.435	-36.465
dye +bacteria	T4		22.5	5	15.8	4.21	25	4	0.00136125	1.36125	8.33887	6.83058			dye +bacteria	T4	13.4	107.2	5	15.8	4.21	25	4	-0.00829125	-8.29125	-50.7913	-44.5967
			23.1	5	16	4.2	25	4	0.00099	0.99	6.08143						8.4	67.2	5	16	4.2	25	4	-0.0051975	-5.1975	-31.9275
			23	5	11.4	4.43	25	4	0.00105187	1.05187	6.07143						14.3	114.4	5	11.4	4.43	25	4	-0.00884813	-8.84812	-51.0715
supernatant	T5		22.8	5	12.8	4.36	25	4	0.00117562	1.17562	6.91354	10.412			supernatant	T5	0.2	1.6	5	12.8	4.36	25	4	-0.00012375	-0.12375	-0.727741	-0.24258
			22.5	5	14.4	4.28	25	4	0.00136125	1.36125	8.18022						0	0	5	14.4	4.28	25	4	0	0	0
			20.5	5	16.8	4.16	25	4	0.00259875	2.59875	16.1422						0	0	5	16.8	4.16	25	4	0	0	0
dye+litter	T6		22.8	5	10.2	4.49	25	4	0.00117562	1.17562	6.67933	8.6508			dye+litter	T6	0.5	4	5	10.2	4.49	25	4	-0.000309375	-0.309375	-1.75772	-0.585906
			21.6	5	10.4	4.48	25	4	0.00191812	1.91812	10.9265						0	0	5	10.4	4.48	25	4	0	0	0
			22.4	5	12.6	4.37	25	4	0.00142313	1.42313	8.34661						0	0	5	12.6	4.37	25	4	0	0	0
dye+bacteria+litter	T7		21.2	5	10.8	4.46	25	4	0.00216563	2.16562	12.4014	11.9357			dye+bacteria+litter	T7	1.5	12	5	10.8	4.46	25	4	-0.000928125	-0.928125	-5.31487	-11.7818
			20.9	5	13	4.35	25	4	0.00235125	2.35125	13.8643						6.1	48.8	5	13	4.35	25	4	-0.00377437	-3.77438	-22.2558
			22	5	10.6	4.47	25	4	0.00167062	1.67062	9.54162						2.2	17.6	5	10.6	4.47	25	4	-0.00136125	-1.36125	-7.77466
supernatant+litter	T8		20.4	5	10.2	4.49	25	4	0.00266063	2.66063	15.1164	16.1441			supernatant+litter	T8	3.5	28	5	10.2	4.49	25	4	-0.00216563	-2.16562	-12.304	-8.83814
			19.5	5	11	4.45	25	4	0.0032175	3.2175	18.4735						4	32	5	11	4.45	25	4	-0.002475	-2.475	-14.2104
			20.5	5	10.6	4.47	25	4	0.00259875	2.59875	14.8425						0	0	5	10.6	4.47	25	4	0	0	0
bacteria	T10		22.5	5	9.8	4.51	25	4	0.00136125	1.36125	7.69363	9.00281			bacteria	T10	3.6	28.8	5	9.8	4.51	25	4	-0.0022275	-2.2275	-12.5896	21.5351
			22	5	10.4	4.48	25	4	0.00167062	1.67062	9.5166						2.5	20	5	10.4	4.48	25	4	-0.00154688	-1.54688	-8.81166
			22	5	12.6	4.37	25	4	0.00167062	1.67062	9.7982						1.2	9.6	5	12.6	4.37	25	4	0.0146644	14.6644	86.0064
blank		24.9
		24.6
		24.6

## Sheet: Sheet1
	sample ID	Ferrous ammonium sulphate for sample (mL)	Dilution (20)	Actual Fe NH4 SO4
DW	T1	12.17	20	0.6085
		10.58	20	0.529
		11.4	20	0.57
DW+litter	T2	21.68	20	1.084
		21.48	20	1.074
		21.13	20	1.0565
dye	T3	17.07	20	0.8535
		18.22	20	0.911
		17.8	20	0.89
dye +bacteria	T4	19.72	20	0.986
		18.72	20	0.936
		19.5	20	0.975
supernatant	T5	18.56	20	0.928
		18.35	20	0.9175
		18.45	20	0.9225
dye+litter	T6	21.81	20	1.0905
		21.53	20	1.0765
		21.07	20	1.0535
dye+bacteria+litter	T7	19.4	20	0.97
		19.09	20	0.9545
		19.07	20	0.9535
supernatant+litter	T8	17.6	20	0.88
		17.84	20	0.892
		16.96	20	0.848
bacteria	T10	19.95	20	0.9975
		18.81	20	0.9405
		19.3	20	0.965
blank		24.2075	1	24.2075
		24.58	1	24.58
		24.1	1	24.1
		23.68	1	23.68
		24.47	1	24.47

## Sheet: MBC (2)
			non fumigated														fumigated										Difference Between Fumigated and non-fumigated C
	Sample ID	Ferrous ammonium sulphate for blank (mL)	Ferrous ammonium sulphate for sample (mL)	Wt of moist soil sample (g)	Moisture content (%)	Wt of soil on oven dry basis (g)	Total volume (mL)	Volume of sample for analysis (mL)	WEOC (mg/mL)	WEOC (mg/L)	WEOC (mg C/kg soil)	mean	SE			Sample ID	Ferrous ammonium sulphate for sample (mL)	Wt of moist soil sample (g)	Moisture content (%)	Wt of soil on oven dry basis (g)	Total volume (mL)	Volume of sample for analysis (mL)	WEOC (mg/mL)	WEOC (mg/L)	WEOC (mg C/kg soil)	mean	Net Biomass C extracted	Extraction Factor	Biomass C (mg C/kg of soil)	Mean MBC	SE	Trtmnt w/o Litter	MBC w/o litter	Trtment with litter	MBC with litter
DW	T1	24.7	20.1	5	8.8	4.56	25	4	0.00284625	2.84625	15.8791	6.34622			DW	T1	0.6085	5	8.8	4.56	25	4	0.0146019	14.6019	81.4631	82.4596	65.584	0.35	187.383	217.467	45.2245	Control	187.383	Control	187.383
			24.3	5	9.2	4.54	25	4	0.0002475	0.2475	1.38796						0.529	5	9.2	4.54	25	4	0.0146511	14.6511	82.1622		80.7742		230.783			Control	230.783	Control	230.783
			24.2	5	10.8	4.46	25	4	0.000309375	0.309375	1.77162						0.57	5	10.8	4.46	25	4	0.0146257	14.6257	83.7535		81.9818		234.234			Control	234.234	Control	234.234
DW+litter	T2		23.5	5	12	4.4	25	4	0.0007425	0.7425	4.32	4.35991			DW+litter	T2	1.084	5	12	4.4	25	4	0.0143077	14.3077	83.2446	79.7278	78.9246		225.499	215.337	15.6149	Dye	226.482	Litter	225.499
			23.4	5	6.2	4.69	25	4	0.000804375	0.804375	4.34088						1.074	5	6.2	4.69	25	4	0.0143139	14.3139	77.246		72.9051		208.3			Dye	211.36	Liter	208.3
			23.4	5	7.6	4.62	25	4	0.000804375	0.804375	4.41884						1.0565	5	7.6	4.62	25	4	0.0143247	14.3247	78.6927		74.2739		212.211			Dye	192.518	Litter	212.211
dye	T3		23.6	5	11.2	4.44	25	4	0.000680625	0.680625	3.91819	8.03898			dye	T3	0.8535	5	11.2	4.44	25	4	0.0144503	14.4503	83.1868	81.581	79.2686		226.482	210.12	29.472	Dye + Bacteria	227.657	Dye + Litter	213.106
			23	5	8.2	4.59	25	4	0.00105187	1.05187	5.82312						0.911	5	8.2	4.59	25	4	0.0144147	14.4147	79.7991		73.976		211.36			Dye + Bacteria	235.346	Dye + Litter	201.722
			20.6	5	10	4.5	25	4	0.00253687	2.53687	14.3756						0.89	5	10	4.5	25	4	0.0144277	14.4277	81.757		67.3814		192.518			Dye + Bacteria	219.72	Dye + Litter	216.224
dye +bacteria	T4		22.5	5	15.8	4.21	25	4	0.00136125	1.36125	8.33887	6.83058			dye +bacteria	T4	0.986	5	15.8	4.21	25	4	0.0143683	14.3683	88.0187	86.4815	79.6798		227.657	227.574	13.5334	Supernatant	222.268	dye+bacteria+litter	199.814
			23.1	5	16	4.2	25	4	0.00099	0.99	6.08143						0.936	5	16	4.2	25	4	0.0143992	14.3992	88.4525		82.371		235.346			Supernatant	224.053	dye+bacteria+litter	202.783
			23	5	11.4	4.43	25	4	0.00105187	1.05187	6.07143						0.975	5	11.4	4.43	25	4	0.0143751	14.3751	82.9733		76.9018		219.72			Supernatant	209.575	dye+bacteria+litter	207.533
supernatant	T5		22.8	5	12.8	4.36	25	4	0.00117562	1.17562	6.91354	10.412			supernatant	T5	0.928	5	12.8	4.36	25	4	0.0144042	14.4042	84.7072	86.9331	77.7937		222.268	218.632	13.6735	bacteria	209.926	supernatant+litter	191.114
			22.5	5	14.4	4.28	25	4	0.00136125	1.36125	8.18022						0.9175	5	14.4	4.28	25	4	0.0144107	14.4107	86.5988		78.4186		224.053			bacteria	207.119	supernatant+litter	183.877
			20.5	5	16.8	4.16	25	4	0.00259875	2.59875	16.1422						0.9225	5	16.8	4.16	25	4	0.0144076	14.4076	89.4933		73.3511		209.575			bacteria	212.994	supernatant+litter	193.453
dye+litter	T6		22.8	5	10.2	4.49	25	4	0.00117562	1.17562	6.67933	8.6508			dye+litter	T6	1.0905	5	10.2	4.49	25	4	0.0143036	14.3036	81.2664	82.2735	74.587		213.106	210.35	13.2219
			21.6	5	10.4	4.48	25	4	0.00191812	1.91812	10.9265						1.0765	5	10.4	4.48	25	4	0.0143123	14.3123	81.529		70.6026		201.722
			22.4	5	12.6	4.37	25	4	0.00142313	1.42313	8.34661						1.0535	5	12.6	4.37	25	4	0.0143265	14.3265	84.025		75.6784		216.224
dye+bacteria+litter	T7		21.2	5	10.8	4.46	25	4	0.00216563	2.16562	12.4014	11.9357			dye+bacteria+litter	T7	0.97	5	10.8	4.46	25	4	0.0143782	14.3782	82.3362	83.1176	69.9348		199.814	203.377	6.74393
			20.9	5	13	4.35	25	4	0.00235125	2.35125	13.8643						0.9545	5	13	4.35	25	4	0.0143878	14.3878	84.8384		70.9741		202.783
			22	5	10.6	4.47	25	4	0.00167062	1.67062	9.54162						0.9535	5	10.6	4.47	25	4	0.0143884	14.3884	82.1781		72.6365		207.533
supernatant+litter	T8		20.4	5	10.2	4.49	25	4	0.00266063	2.66063	15.1164	16.1441			supernatant+litter	T8	0.88	5	10.2	4.49	25	4	0.0144339	14.4339	82.0064	82.4626	66.89		191.114	189.481	8.64651
			19.5	5	11	4.45	25	4	0.0032175	3.2175	18.4735						0.892	5	11	4.45	25	4	0.0144265	14.4265	82.8306		64.3571		183.877
			20.5	5	10.6	4.47	25	4	0.00259875	2.59875	14.8425						0.848	5	10.6	4.47	25	4	0.0144537	14.4537	82.5509		67.7084		193.453
bacteria	T10		22.5	5	9.8	4.51	25	4	0.00136125	1.36125	7.69363	9.00281			bacteria	T10	0.9975	5	9.8	4.51	25	4	0.0143612	14.3612	81.1678	82.5074	73.4741		209.926	210.013	5.08934
			22	5	10.4	4.48	25	4	0.00167062	1.67062	9.5166						0.9405	5	10.4	4.48	25	4	0.0143965	14.3965	82.0084		72.4918		207.119
			22	5	12.6	4.37	25	4	0.00167062	1.67062	9.7982						0.965	5	12.6	4.37	25	4	0.0143813	14.3813	84.3461		74.5479		212.994
blank		24.9															24.2075
blank		24.6															24.58
blank		24.6															24.1
blank																	23.68
blank																	24.47
