# Supplementary material for: Effect of Reactive Black 5 azo dye on soil processes related to C and N cycling
Source: PeerJ. 2018 May 22;6:e4802. doi: 10.7717/peerj.4802 (PMC5969049; doi:10.7717/peerj.4802)
Supplement: Supplemental Information 2 [file peerj-06-4802-s002.xlsx]

## Sheet: Sheet1
blank	12			after 1 day 05-06-14
	12
		HCL consumed	CO2 mg	mg CO2 in25 ml NaOH(tot. in trap)	mg CO2/g/day soil	micro g CO2/g soil/day	SE
DW	T1	8.3	8.14	10.175	0.2035	203.5	57.1871
		11.2	1.76	2.2	0.044	44
		11.6	0.88	1.1	0.022	22
DW+litter	T2	6.9	11.22	14.025	0.2805	280.5
		6.9	11.22	14.025	0.2805	280.5
		7.1	10.78	13.475	0.2695	269.5
dye	T3	11.9	0.22	0.275	0.0055	5.5
		11.8	0.44	0.55	0.011	11
		11.6	0.88	1.1	0.022	22
dye +bacteria	T4	11.8	0.44	0.55	0.011	11
		11.6	0.88	1.1	0.022	22
		11.8	0.44	0.55	0.011	11
supernatant	T5	7.2	10.56	13.2	0.264	264
		8.5	7.7	9.625	0.1925	192.5
		8.1	8.58	10.725	0.2145	214.5
dye+litter	T6	5.6	14.08	17.6	0.352	352
		6.8	11.44	14.3	0.286	286
		6.2	12.76	15.95	0.319	319
dye+bacteria+litter	T7	6.8	11.44	14.3	0.286	286
		7.3	10.34	12.925	0.2585	258.5
		6.3	12.54	15.675	0.3135	313.5
supernatant+litter	T8	2.3	21.34	26.675	0.5335	533.5
		4.1	17.38	21.725	0.4345	434.5
		1.8	22.44	28.05	0.561	561
bacteria	T10	10.9	2.42	3.025	0.0605	60.5
		10.7	2.86	3.575	0.0715	71.5
		11.3	1.54	1.925	0.0385	38.5

## Sheet: Sheet3
blank	8.4
	9.1			after 3 days 09-06-14
	9.8
	8.8
	8.5	HCL consumed	CO2 mg	mg CO2 in25 ml NaOH(tot. in trap)	mg CO2/g/day soil	micro g CO2/g soil/day
DW	T1	7.8	2.464	3.08	0.0616	61.6
		8.1	1.804	2.255	0.0451	45.1
		7.7	2.684	3.355	0.0671	67.1
DW+litter	T2 (dil.)	2.05	15.114	18.8925	0.37785	377.85
		2.6	13.904	17.38	0.3476	347.6
		2.45	14.234	17.7925	0.35585	355.85
dye	T3	7.5	3.124	3.905	0.0781	78.1
		8.2	1.584	1.98	0.0396	39.6
		7.4	3.344	4.18	0.0836	83.6
dye +bacteria	T4	8.4	1.144	1.43	0.0286	28.6
		8.7	0.484	0.605	0.0121	12.1
		8.7	0.484	0.605	0.0121	12.1
supernatant	T5	7.5	3.124	3.905	0.0781	78.1
		6.7	4.884	6.105	0.1221	122.1
		7.1	4.004	5.005	0.1001	100.1
dye+litter	T6 (dil.)	2.25	14.674	18.3425	0.36685	366.85
		2.05	15.114	18.8925	0.37785	377.85
		2.15	14.894	18.6175	0.37235	372.35
dye+bacteria+litter	T7 (dil.)	2.35	14.454	18.0675	0.36135	361.35
		1.9	15.444	19.305	0.3861	386.1
		2.35	14.454	18.0675	0.36135	361.35
supernatant+litter	T8 (dil.)	1.7	15.884	19.855	0.3971	397.1
		1.95	15.334	19.1675	0.38335	383.35
		1.5	16.324	20.405	0.4081	408.1
bacteria	T10	7.9	2.244	2.805	0.0561	56.1
		7.5	3.124	3.905	0.0781	78.1
		7.6	2.904	3.63	0.0726	72.6

## Sheet: Sheet4
blank	8.8			after 2 days (11-06-14)
	8.6
	8.8
	8.8
	9.1	HCL consumed	CO2 mg	mg CO2 in25 ml NaOH(tot. in trap)	mg CO2/g/day soil	micro g CO2/g soil/day
DW	T1	8.6	0.484	0.605	0.0121	12.1
		8.5	0.704	0.88	0.0176	17.6
		8.3	1.144	1.43	0.0286	28.6
DW+litter	T2	4.9	8.624	10.78	0.2156	215.6
		4.4	9.724	12.155	0.2431	243.1
		4.1	10.384	12.98	0.2596	259.6
dye	T3	8.6	0.484	0.605	0.0121	12.1
		8.3	1.144	1.43	0.0286	28.6
		8.5	0.704	0.88	0.0176	17.6
dye +bacteria	T4	8.3	1.144	1.43	0.0286	28.6
		8.5	0.704	0.88	0.0176	17.6
		8.2	1.364	1.705	0.0341	34.1
supernatant	T5	8.5	0.704	0.88	0.0176	17.6
		8	1.804	2.255	0.0451	45.1
		8.5	0.704	0.88	0.0176	17.6
dye+litter	T6	4.8	8.844	11.055	0.2211	221.1
		4	10.604	13.255	0.2651	265.1
		4.2	10.164	12.705	0.2541	254.1
dye+bacteria+litter	T7	4.3	9.944	12.43	0.2486	248.6
		4.4	9.724	12.155	0.2431	243.1
		4.1	10.384	12.98	0.2596	259.6
supernatant+litter	T8	4	10.604	13.255	0.2651	265.1
		3.2	12.364	15.455	0.3091	309.1
		3.1	12.584	15.73	0.3146	314.6
bacteria	T10	8.1	1.584	1.98	0.0396	39.6
		8.3	1.144	1.43	0.0286	28.6
		8.1	1.584	1.98	0.0396	39.6

## Sheet: Sheet5
blank	10.1			after 2 days (13-06-14)
	9.1
	9.7
	9.9
	9.2	HCL consumed	CO2 mg	mg CO2 in25 ml NaOH(tot. in trap)	mg CO2/g/day soil	micro g CO2/g soil/day
DW	T1	8.4	2.64	3.3	0.066	66
		8.7	1.98	2.475	0.0495	49.5
		8.3	2.86	3.575	0.0715	71.5
DW+litter	T2	6.8	6.16	7.7	0.154	154
		7.3	5.06	6.325	0.1265	126.5
		6.9	5.94	7.425	0.1485	148.5
dye	T3	8.8	1.76	2.2	0.044	44
		8.6	2.2	2.75	0.055	55
		8.1	3.3	4.125	0.0825	82.5
dye +bacteria	T4	9.4	0.44	0.55	0.011	11
		9.1	1.1	1.375	0.0275	27.5
		8.9	1.54	1.925	0.0385	38.5
supernatant	T5	8.5	2.42	3.025	0.0605	60.5
		8.6	2.2	2.75	0.055	55
		8.9	1.54	1.925	0.0385	38.5
dye+litter	T6	5.9	8.14	10.175	0.2035	203.5
		6.9	5.94	7.425	0.1485	148.5
		6.3	7.26	9.075	0.1815	181.5
dye+bacteria+litter	T7	6	7.92	9.9	0.198	198
		6.2	7.48	9.35	0.187	187
		6.8	6.16	7.7	0.154	154
supernatant+litter	T8	6.2	7.48	9.35	0.187	187
		5.1	9.9	12.375	0.2475	247.5
		5.6	8.8	11	0.22	220
bacteria	T10	9.1	1.1	1.375	0.0275	27.5
		9.3	0.66	0.825	0.0165	16.5
		8.8	1.76	2.2	0.044	44

## Sheet: Sheet6
blank	9.9			After 3 Days 16/06/14
	10
	8.8
	10
	9.2	HCL consumed	CO2 mg	mg CO2 in25 ml NaOH(tot. in trap)	mg CO2/g/day soil	micro g CO2/g soil/day
DW	T1	8	3.476	4.345	0.0869	86.9
		8	3.476	4.345	0.0869	86.9
		7.8	3.916	4.895	0.0979	97.9
DW+litter	T2	4.3	11.616	14.52	0.2904	290.4
		4.7	10.736	13.42	0.2684	268.4
		3.1	14.256	17.82	0.3564	356.4
dye	T3	7.4	4.796	5.995	0.1199	119.9
		7.2	5.236	6.545	0.1309	130.9
		7.6	4.356	5.445	0.1089	108.9
dye +bacteria	T4	7.2	5.236	6.545	0.1309	130.9
		7.8	3.916	4.895	0.0979	97.9
		7.6	4.356	5.445	0.1089	108.9
supernatant	T5	7.1	5.456	6.82	0.1364	136.4
		7.4	4.796	5.995	0.1199	119.9
		7.6	4.356	5.445	0.1089	108.9
dye+litter	T6	4.9	10.296	12.87	0.2574	257.4
		3.9	12.496	15.62	0.3124	312.4
		4.6	10.956	13.695	0.2739	273.9
dye+bacteria+litter	T7	3.6	13.156	16.445	0.3289	328.9
		4	12.276	15.345	0.3069	306.9
		4.8	10.516	13.145	0.2629	262.9
supernatant+litter	T8	3.2	14.036	17.545	0.3509	350.9
		2.6	15.356	19.195	0.3839	383.9
		1.1	18.656	23.32	0.4664	466.4
bacteria	T10	7.5	4.576	5.72	0.1144	114.4
		7.7	4.136	5.17	0.1034	103.4
		7.9	3.696	4.62	0.0924	92.4

## Sheet: Sheet7
blank	8.2			After 3 Days 19/06/14
	8.8
	8.2
	8.6
	9.1	HCL consumed	CO2 mg	mg CO2 in25 ml NaOH(tot. in trap)	mg CO2/g/day soil	micro g CO2/g soil/day
DW	T1	7.1	3.256	4.07	0.0814	81.4
		7.9	1.496	1.87	0.0374	37.4
		7.3	2.816	3.52	0.0704	70.4
DW+litter	T2	3.9	10.296	12.87	0.2574	257.4
		5.4	6.996	8.745	0.1749	174.9
		4.2	9.636	12.045	0.2409	240.9
dye	T3	7.8	1.716	2.145	0.0429	42.9
		7.5	2.376	2.97	0.0594	59.4
		7.2	3.036	3.795	0.0759	75.9
dye +bacteria	T4	8	1.276	1.595	0.0319	31.9
		7.8	1.716	2.145	0.0429	42.9
		7.5	2.376	2.97	0.0594	59.4
supernatant	T5	7.6	2.156	2.695	0.0539	53.9
		4.9	8.096	10.12	0.2024	202.4
		7.6	2.156	2.695	0.0539	53.9
dye+litter	T6	4.9	8.096	10.12	0.2024	202.4
		4.5	8.976	11.22	0.2244	224.4
		4.3	9.416	11.77	0.2354	235.4
dye+bacteria+litter	T7	4.4	9.196	11.495	0.2299	229.9
		4.1	9.856	12.32	0.2464	246.4
		4.5	8.976	11.22	0.2244	224.4
supernatant+litter	T8	3.2	11.836	14.795	0.2959	295.9
		3.8	10.516	13.145	0.2629	262.9
		3.4	11.396	14.245	0.2849	284.9
bacteria	T10	7.6	2.156	2.695	0.0539	53.9
		7.9	1.496	1.87	0.0374	37.4
		7.9	1.496	1.87	0.0374	37.4

## Sheet: Sheet8
blank	8.6			After 4 Days 23/06/14
	6.3
	6.9
	8
	6.9	HCL consumed	CO2 mg	mg CO2 in25 ml NaOH(tot. in trap)	mg CO2/g/day soil	micro g CO2/g soil/day
DW	T1	5.8	3.388	4.235	0.0847	84.7
		4.5	6.248	7.81	0.1562	156.2
		6.2	2.508	3.135	0.0627	62.7
DW+litter	T2	3.7	8.008	10.01	0.2002	200.2
		3.7	8.008	10.01	0.2002	200.2
		5.3	4.488	5.61	0.1122	112.2
dye	T3	5.1	4.928	6.16	0.1232	123.2
		4.6	6.028	7.535	0.1507	150.7
		5.6	3.828	4.785	0.0957	95.7
dye +bacteria	T4	7	0.748	0.935	0.0187	18.7
		6.6	1.628	2.035	0.0407	40.7
		6.2	2.508	3.135	0.0627	62.7
supernatant	T5	5.9	3.168	3.96	0.0792	79.2
		5.3	4.488	5.61	0.1122	112.2
		6	2.948	3.685	0.0737	73.7
dye+litter	T6	2.2	11.308	14.135	0.2827	282.7
		2.4	10.868	13.585	0.2717	271.7
		1.9	11.968	14.96	0.2992	299.2
dye+bacteria+litter	T7	2.1	11.528	14.41	0.2882	288.2
		1.8	12.188	15.235	0.3047	304.7
		1.9	11.968	14.96	0.2992	299.2
supernatant+litter	T8	2.4	10.868	13.585	0.2717	271.7
		1.9	11.968	14.96	0.2992	299.2
		2.1	11.528	14.41	0.2882	288.2
bacteria	T10	6.8	1.188	1.485	0.0297	29.7
		6	2.948	3.685	0.0737	73.7
		6.3	2.288	2.86	0.0572	57.2

## Sheet: Sheet9
blank	11.4			After 2 Days 25/06/14
	12.6
	11.1
	11.3
	12.1		CO2 mg	mg CO2 in25 ml NaOH(tot. in trap)	mg CO2/g/day soil	micro g CO2/g soil/day
DW	T1	11.4	0.66	0.825	0.0165	16.5
		10.8	1.98	2.475	0.0495	49.5
		10.8	1.98	2.475	0.0495	49.5
DW+litter	T2	8.9	6.16	7.7	0.154	154
		9.4	5.06	6.325	0.1265	126.5
		7.9	8.36	10.45	0.209	209
dye	T3	10.7	2.2	2.75	0.055	55
		10.8	1.98	2.475	0.0495	49.5
		11	1.54	1.925	0.0385	38.5
dye +bacteria	T4	11.4	0.66	0.825	0.0165	16.5
		11.3	0.88	1.1	0.022	22
		9.9	3.96	4.95	0.099	99
supernatant	T5	11	1.54	1.925	0.0385	38.5
		11	1.54	1.925	0.0385	38.5
		10.4	2.86	3.575	0.0715	71.5
dye+litter	T6	9	5.94	7.425	0.1485	148.5
		8.5	7.04	8.8	0.176	176
		9	5.94	7.425	0.1485	148.5
dye+bacteria+litter	T7	8.7	6.6	8.25	0.165	165
		9.7	4.4	5.5	0.11	110
		7.9	8.36	10.45	0.209	209
supernatant+litter	T8	8.6	6.82	8.525	0.1705	170.5
		8.3	7.48	9.35	0.187	187
		8	8.14	10.175	0.2035	203.5
bacteria	T10	11.1	1.32	1.65	0.033	33
		11.1	1.32	1.65	0.033	33
		10.9	1.76	2.2	0.044	44

## Sheet: mean values
	1	Average Respi 1	SE	2			3			4		1.70306	5			6			7			8			9
DW	203.5	89.8333	70.0396	-11	-14.6667	19.5746	20.53	19.2967	2.70954	6.05	9.71667		33	31.1667	4.04789	28.9667	30.1889	1.49691	27.1333	21.0222	5.39719	21.175	25.3	8.64174	8.25	19.25	6.7361
	44			-44			15			8.8			24.75			28.9667			12.4667			39.05			24.75
	22			11			22.36			14.3		41.2653	35.75			32.6333			23.4667			15.675			24.75
DW+litter	280.5	276.833	4.49073	528	429	74.1991	125.95	120.142	3.6866	107.8	119.717		77	71.5	5.14478	96.8	101.689	10.7944	85.8	74.8	10.2896	50.05	42.7167	8.98146	77	81.5833	14.8517
	280.5			440			115.866			121.55			63.25			89.4667			58.3			50.05			63.25
	269.5			319			118.61			129.8		48.9237	74.25			118.8			80.3			28.05			104.5
dye	5.5	12.8333	5.94068	38.5	38.5	3.88909	26.03	22.3633	5.64855	6.05	9.71667		22	30.25	7.01115	39.9667	39.9667	2.59272	14.3	19.8	3.88909	30.8	30.8	4.86136	27.5	23.8333	2.97034
	11			33			13.2			14.3			27.5			43.6333			19.8			37.675			24.75
	22			44			27.86			8.8		2.24537	41.25			36.3			25.3			23.925			19.25
dye +bacteria	11	14.6667	4.49073	-16.5	11	16.9521	9.53	59.03	64.0225	14.3	13.3833		5.5	12.8333	4.89366	43.6333	37.5222	3.96045	10.6333	14.9111	3.26244	4.675	10.175	3.88909	8.25	22.9167	16.3079
	22			22			4.03			8.8			13.75			32.6333			14.3			10.175			11
	11			27.5			163.53			17.05		4.89366	19.25			36.3			19.8			15.675			49.5
supernatant	264	223.667	25.8948	71.5	73.3333	13.658	26.03	33.3633	5.18663	8.8	13.3833		30.25	25.6667	4.04789	45.4667	40.5778	3.26244	17.9667	34.4667	20.2083	19.8	22.0917	3.68096	19.25	24.75	6.7361
	192.5			55			40.7			22.55			27.5			39.9667			67.4667			28.05			19.25
	214.5			93.5			33.36			8.8		46.6825	19.25			36.3			17.9667			18.425			35.75
dye+litter	352	319	23.3345	456.5	484	44.1715	122.28	124.113	1.29754	110.55	123.383		101.75	88.9167	9.78732	85.8	93.7444	6.65242	67.4667	73.5778	3.96045	70.675	71.1333	2.44683	74.25	78.8333	5.61341
	286			555.5			125.95			132.55			74.25			104.133			74.8			67.925			88
	319			440			124.11			127.05		1.94454	90.75			91.3			78.4667			74.8			74.25
dye+bacteria+litter	286	286	19.4454	363	408.833	62.9904	120.45	123.2	3.36805	124.3	125.217		99	89.8333	8.09578	109.633	99.8556	7.92091	76.6333	77.8556	2.69859	72.05	74.3417	1.48517	82.5	80.6667	17.5369
	258.5			352			128.7			121.55			93.5			102.3			82.1333			76.175			55
	313.5			511.5			120.45			129.8		9.59221	77			87.6333			74.8			74.8			104.5
supernatant+litter	533.5	509.667	47.0456	528	485.833	26.4725	132.36	132.057	2.92272	132.55	148.133		93.5	109.083	10.7097	116.967	133.467	14.0223	98.6333	93.7444	3.96045	67.925	71.5917	2.44683	85.25	93.5	5.83363
	434.5			456.5			127.78			154.55			123.75			127.967			87.6333			74.8			93.5
	561			473			136.03			157.3		57.2898	110			155.467			94.9667			72.05			101.75
bacteria	60.5	55	11.8814	5.5	16.5	8.98146	18.7	25.115	2.69765	19.8	17.9667	2.24537	13.75	15.125	4.89366	38.1333	32.6333	2.59272	17.9667	12.4667	2.24537	7.425	16.3625	3.92939	16.5	19.25	2.24537
	71.5			5.5			26.03			14.3			8.25			34.4667			12.4667			18.425			16.5
	38.5			27.5			24.2			19.8			22			30.8			12.4667			14.3			22
	#REF!

## Sheet: 10
blank	6.8			After 2 Days 27/06/14
	7.4
	7
	7.4
	7		CO2 mg	mg CO2 in25 ml NaOH(tot. in trap)	mg CO2/g/day soil	micro g CO2/g soil/day
DW	T1	6.1	2.244	2.805	0.0561	56.1
		6.9	0.484	0.605	0.0121	12.1
		6.6	1.144	1.43	0.0286	28.6
DW+litter	T2	5.4	3.784	4.73	0.0946	94.6
		6.1	2.244	2.805	0.0561	56.1
		5.8	2.904	3.63	0.0726	72.6
dye	T3	6.9	0.484	0.605	0.0121	12.1
		6.3	1.804	2.255	0.0451	45.1
		7	0.264	0.33	0.0066	6.6
dye +bacteria	T4	7	0.264	0.33	0.0066	6.6
		7	0.264	0.33	0.0066	6.6
		7	0.264	0.33	0.0066	6.6
supernatant	T5	6.4	1.584	1.98	0.0396	39.6
		6.5	1.364	1.705	0.0341	34.1
		7.1	0.044	0.055	0.0011	1.1
dye+litter	T6	5.4	3.784	4.73	0.0946	94.6
		5.9	2.684	3.355	0.0671	67.1
		5.8	2.904	3.63	0.0726	72.6
dye+bacteria+litter	T7	5.3	4.004	5.005	0.1001	100.1
		6	2.464	3.08	0.0616	61.6
		5.5	3.564	4.455	0.0891	89.1
supernatant+litter	T8	5.9	2.684	3.355	0.0671	67.1
		5.4	3.784	4.73	0.0946	94.6
		5	4.664	5.83	0.1166	116.6
bacteria	T10	6.5	1.364	1.705	0.0341	34.1
		7.1	0.044	0.055	0.0011	1.1
		7	0.264	0.33	0.0066	6.6

[truncated: 10 more sheets: 11, 12, 13, mean and SE, SYNTHESIS, graph CUM resp, cum resp mean and SE, for stats, Sheet2, Formulas_Info]
